# Supplementary material for: An Evaluation of Neuron-Specific Enolase as a Biomarker of Neurological Impact in Pacemaker-Implanted Patients with Atrial High-Rate Episodes: An Observational Study from Turkey
Source: Medicina (Kaunas). 2025 Feb 12;61(2):324. doi: 10.3390/medicina61020324 (PMC11857707; doi:10.3390/medicina61020324)
Supplement: Supplementary file 1 [file medicina-61-00324-s001.zip]

Archive with 1 entries (1 files):
- medicina-3445310-supplementary.pdf
